# Supplementary material for: Xenorhodopsins, an enigmatic new class of microbial rhodopsins horizontally transferred between archaea and bacteria
Source: Biol Direct. 2011 Oct 10;6:52. doi: 10.1186/1745-6150-6-52 (PMC3198991; doi:10.1186/1745-6150-6-52)
Supplement: Additional File 2 — Trimmed amino acid alignment file of microbial rhodopsin sequences. [file 1745-6150-6-52-S2.PHY]

33  204
HsalBR      WIWLA---------LGTALMGLGTLYFLVKGMGDPDAKKFYAITTLVPAIAFT-----------MYLSMLLGYWARYADWLFTTPLLLLDLALLVQGTILALVGADGIMIGTGLVGAYSYRFVWWAISTAAMLYILYVLFFGFTPEVA-STFKVLRNVTVVLWSAYPVVWLIG-----SPLNIETLLFMVLDVSAKVGF-GLIL
MSP43       AITAGGFGSQPFILAYIITAMISGLLFLYLPRKLDVPQKFGIIHFFIVVWSGL-----------MYTNF-LNDYAWYMDWMVSTPLILLALGLTAYDLLGALLGAEFTLVITGLLAQGSI--TPYYVGVLLLLGVVYLLAKPFRDGLA-RAYKILAGYIGIFFLSYPTVWYISGIDALPDPTQTSIALVVLPFFCKQVY-GFLD
CV1         --------------------------------------PWRFTNSPLVVWSGL-----------MYTNF-LNDYAWYMDWMVSTPLILLALGLTAYDLLGALLGAEFTLVVTGLIAQGSI--TPYYVGVLLLLGVVYLLAKPFRDGLA-RAYKLLAGYIGIFFLSYPTVWYISGIDALPDPTQTSIALVVLPF-----------
CV2         -----------------------------------------------VVWSGL-----------MYTNF-LSDYAWYMDWMVSTPLILLALGLTAYDLLGALLGAEFTLVVTGLIAQGSI--TPYYVGVLLLLGVVYLLAKPFRDGLA-RAYKLLAGYIGIFFLSYPTVWYISGIDALPDPTQTSIALVVLPF-----------
MSP56       AIAGG--ASIPWIQAYIVTAMLSSLAFLYLPKKLNVPQKFGIIHFFIVVWSGL-----------MYTNF-LNDFAWYMDWMVSTPLILLALGLTAYDLLGALLGLEFTLVITGLLAQGSI--YPYYIGVILLLGVVYLLAGPFREGLA-RAYKLLAGYIGIFFLSYPTVWYISSIDALPGPTQTSIALVVLPFFCKQVY-GFLD
Cyano       DIFHW---------IYVLGMVIGA-FHFWSLSRRGVPQYEYLIAIFIPIWSGL-----------AYMAMALNHYARYVDWIVTTPLLLLALSWTAWTLIGFLMSTQVVVITTGLIADESVRYLWYICGVVAFLIVLWGIWGPLRRDLI-VLYNKLLIYFTVLWVCYPLVWIIG-----PNQTTDTFLFCLLPFFSKVGF-SFLD
Nost        SLLHW---------IYVAGMTIGA-LHFWSLSRRGVPQYEYLVAMFIPIWSGL-----------AYMAMAIDHYARYIDWMVTTPLLLLSLSWTAWTLIGFLMSTQIVVITSGLIADDWVRYLWYICGVCAFLIILWGIWNPLRSELA-NLYDKLVTYFTVLWIGYPIVWIIG-----PNQTIDTFLFCLLPFFSKVGF-SFLD
Hroseo      TTLYT---------IYIVCMLLGAFLFLYWGLSRGVPRAEYLVAFLIPVWSAT-----------AYFALSTGHFARYLDWIVTTPLLLFALASTARVIIGGLVLADVFMILTGLIADGSVRWVWYGLGVIAFLGILWTLWGPLRPELA-SVYNRALSFLTILWIAYPLIWALG-----PGPFTEKLLFVVVPILSKVGF-SIVD
Bcoah       SILHY---------GYSFIMLLGA-LYFYLLSKKGVPASEYLIAMVIPLWSGA-----------AYLSIALGYYARYIDWVISTPLLLAALALTALTLLFSLVALDVFMIITGFVADGTTKYIWYSLGVIALIIILVITFGPLRTRLA-RHYTRVAIYLSVLWVCYPTAWLLG-----PQELTEVLVFIILPIFSKVGF-SIVD
HmarBR      GIWLW---------LGTAGMFLGMLYFIARGWGDGRRQKFYIATILITAIAFV-----------NYLAMALGYWARYTDWLFTTPLLLYDLGLLARNTIYSLVSLDVLMIGTGVVATGAERLVWWGISTAFLLVLLYFLFSSLSSDTR-STFKTLRNLVTVVWLVYPVWWLVG-----SGIGIETAGFMVIDLVAKVGF-GIIL
HvallisBR   AIWLW---------LGTAGMFLGMLYFIARGWGDSRRQKFYIATILITAIAFV-----------NYLAMALGYWARYSDWLFTTPLLLYDLGLLARNTISSLVSLDVLMIGTGLVATGAERLVWWGISTAFLLVLLYFLFSSLSSDTR-STFKTLRNLVTVVWLVYPVWWLVG-----TGIGIETAGFMVIDLVAKVGF-GIIL
HmarBRII    GIWLA---------LGTVGMLLGMVYFMAKGWDDPEQEEFYVITILIAGIAAS-----------SYLSMFFGYWARYADWLFTTPLLLLDIGLLANRDMASLITIDAFMIVTGLAATPVARYAFWTISTIAMLFVLYYLVVVVGEEAQ-STFNVLRNIILVAWAIYPVAWLVG-----TGLFGETLLFMILDLTAKIGF-GFIL
HwalBOPI    GIWLA---------LGTIGMLLGMLYFIADGLDDPRQKEFYVITILIPAIAAA-----------SYLSMFFGYWARYADWLFTTPLLLLDIGLLAQRDIGALVGIDAFMIVTGLVATVVARYAFWTISTISMVFLLYYLVAVFGEDTR-STFNALRNIILVTWAIYPVAWLVG-----TGLYGETLLFMVLDLVAKVGF-GFIL
HwalBOPII   ATWLW---------IGTIGMVLGTVYFAVRGRGDPEQQTYYIITTLIPAIAAA-----------AYLAMATGYWARYADWLLTTPLLIIDLALVAKQTLYKLIIIDAIMILGGLAGSAVIRIVWWAVSTAAFIILLYYLLGELSAETG-IVFNRLRNITLGLWALYPIVWILG-----TAVTTEIMLYVMLDIGTKIGF-GAVL
HsalSRII    TTWFW---------VGAVGMLAGTV---LPIRDHPSHRRYDLVLAGITGLAAI-----------AYTTMGLGYLARYIDWLVTTPLIVLYLAMLAHRTSAWLLAADVFVIAAGIAAAGVQRWLFFAVGAAGYAALLYGLLGTLPPRVR-SLFVTLRNITVVLWTLYPVVWLLS-----PQTEMYTIVVVYLDFISKVAFVAFAV
NpharSRII   TTLFW---------LGAIGMLVGTLAFAWAGRDGSGERRYYVTLVGISGIAAV-----------AYAVMALGFVPRYIDWILTTPLIVYFLGLLASREFGIVITLNTVVMLAGFAGAGIERYALFGMGAVAFIGLVYYLVGPMTSGIK-SLYVRLRNLTVVLWAIYPFIWLLG-----PTPTVDVALIVYLDLVTKVGF-GFIA
HmarSRII    TTWFT---------LGLLGELLGTAVLAYGYTLPEETRKRYLLLIAIPGIAIV-----------AYALMALGYVVRYVDWLLTTPLNVWFLALLAREDTVKLVVLQALTIVFGFAGASPVSYALFAVGGALFGGVIYLLYRNIASDIEVSLYRTLRNFVVVLWLVYPVVWLLG-----ADVETATLVVVYLDVVTKVGF-GVIA
HvallisSRI  TTWFT---------LGLLGELLGTAVLAYGYTLPEETRKRYLLLIAIPGIAIV-----------AYALMALGYVVRYVDWLLTTPLNVWFLALLAREDTVKLVVLQALTIVFGFAGASPVSYALFAVGGALFGGVIYLLYRNIASDIEVSLYRTLRNFVVVLWLVYPVVWLLG-----ADVETATLVVVYLDVVTKVGF-GVIA
HmarSRM     IVWYG---------AGAGAFFVSAVVFVW--FAGNIRSSFYYLPPIHTSVAGA-----------AYVAMALITTLRFADWIVSTPIITYYLARLATQTRRLAVAANVVMIGVGYGFVGSLRWIAFAVSTVAFIGLLYLYIKTFAASVR-SLFQSLRDLTVVTWSLYPVVYFLG-----PQAPDLNFLVAVLDTIAKVGFMSILL
HsalSRI     ATAYL---------GGAVALIVGVAFVWLLYRSGSPHQSALAPLAIIPVFAGL-----------SYVGMAYDVGLRYIDWLVTTPILVGYVGYAARRSIIGVMVADALMIAVGAGAVGTLKWALFGVSSIFHLSLFAYLYVIFP-EQI-GLFNLLKNHIGLLWLAYPLVWLFG-----PTAAGVALTYVFLDVLAKVPY-VYFF
HmarSRI     SVVYG---------ITAAGFAVGVAIVGFLYASGSDERPILAALALIPGVAGI-----------SYVAMVFGVGFRYLDWVVTTPLLVGFIGYTARRAIFGVMAADALMILAGVGAVGTLKWALFGVSAVFHISLFAYLYLIFP-QRI-GLFSLLKNHVGLLWIAYPLVWLAG-----PTYVGVSITYAFLDLLAKVPY-VYFF
HvallisSR   AVVYG---------ITAAGFAVGVAIVGYLYASGSEERSILAALALIPGFAGI-----------SYVAMAFGVGFRYLDWVVTTPLLVGFVGYAARRAIFGVMVADALMILTGVGAVGTLKWVLFGVSTVFHVSLFAYLYLVFP-QRI-GLFSLLKNHIGLLWIAYPLVWLAG-----PTYVGVSITYAFLDLLAKVPY-VYFF
SruberSRI   TIVYI---------IGTLGMLVGIPPA----LSGDEVGLDFDYVWAIPGIAAF-----------MYLLMTFDPIPRYIDWALTTPLLVGYTAYIARGMIAGTALADFMMIVFGLGAVSTAQWVFFGLSSACHLTLLALLYGPVRPSHR-RLARLLLNYVGLLWLAYPLVWLFG-----PDAAGIAVIISYLDVTAKVPF-VYFI
SruberSRI2  TIVLM---------LGTAGMLFGIPPC----LRDMEADGHFGYLLLIPGFAAL-----------MYALMTFGPLLRYLDWLVTTPIMIGYAAYVAKRGIVGAALVDAVMIGLGTAAVPPTQWIFFGLAALCHLVLLGALYGPIRSTRQ-RLARLLVNHTGLLWITYPVVWVFG-----PSATGVSIMIMYMDVLAKVPF-VYFV
HsalHR      SLWVN---------VALAGIAI--LVFVYMGRTPGRPRLIWGATLMIPLVSIS-----------SYLGLLSGQWGRYLTWALSTPMILLALGLLALGSLFTVIAADIGMCVTGLAAALLFRWAFYAISCAFFVVVLSALVTDWATA---EIFDTLRVLTVVLWLGYPIVWAVG-----VSVGVTSWAYSVLDVFAKYVF-AFIL
HwalHR      SLWVN---------IALAGLSI--LLFVYMGRNSGRARLIWGATLMIPLVSIS-----------SYLGLASGQWGRYLTWALSTPMILLALGVLARGSLFTVIAADIGMCVTGLGAAYLFRWAFYIISCTFFVVVLFALLFEWPTD---DIFSTLRLLTVVLWIGYPVIWAAG-----VSVGLTSWGYSGLDILAKYAF-SFLL
HmarHR      SIWVN---------IALAGVVI--LLFVAMGRDSPRAKLIWVATMLVPLVSIS-----------SYAGLASGPWGRYLTWTFSTPMILLALGLLAIASLFTAITMDIGMCVTGLAAAHLLRWVFYGISCAFFVAVLYVLLVQWPTS---EIFGTLKILTVVLWLGYPILWALG-----SSVGVTSWGYSGLDILAKYVF-AFLL
HvallisHR   SLWVN---------IALAGVVI--LLFVAMGRESSRAKLIWVATMLVPLVSIS-----------SYAGLASGPWGRYLTWTFSTPMILLALGLLAMASLFTAITMDIGMCITGLAAAHLLRWVFYGISCAFFIAVLYVLLVEWPTS---EIFGTLKLLTVVLWLGYPILWALG-----SSVGVTSWGYSGLDILAKYVF-AFLL
NpharHR     SLYIN---------IALAGLSI--LLFVFMTRGDPRAKLIAVSTILVPVVSIA-----------SYTGLASGMWGRYLTWALSTPMILLALGLLAATKLFTAITFDIAMCVTGLAAAHLMRWFWYAISCACFIVVLYILLVEWATA---DIFSTLKLLTVVMWLGYPIVWALG-----VPVGYTSWAYSALDIVAKYIF-AFLL
SruberHR    SIYVN---------IALAGLTI--IVIAVMSRSDSRAKLITMSTLMISVVSIS-----------SYMGLASGLWGRYLTWAFSTPFILLALGLLATDKIFSAIVLDVFMCLTGLAAAHAMRWLWYALSTAFFVGVLYYLLVEWPTA---DIFSTLQWMTIVLWIGYPVVWALG-----NEVGATSWAYSGLDIFAKYAF-TIIL
PelubiqBOP  GISFW---------LVSMALLASTAFFFIERASPAGWRVSITVAGLVTGIAFI-----------HYMYMRDVTVYRYIDWLITVPLLMLEFYFVLSGIFWRLMIGTLVMLIGGYLGE--------VIGMAGWFYILYEVFSGEAKALV-TAFGAMRMIVTVGWAIYPLGYVFG------ASSL-NVIYNAADFLNKIAF-GLII
EsibiriBOP  ---FW---------VGFVGMAAGTLYFLVERNSAPEYRSTATVAALVTFVAAI-----------HYYFMKDATEIRYIDWLVTTPLLLVKFPLLLRPLLTKLVIADVIMIVGGYIGETQLGLWSYLIGCFAWIYIIYLLFTNVTAPIR-DALLKMRLFILIGWAIYPIGYAVT------IQLVRELIYNFADLTNKVGF-GLIA
HroseoR2    THVLT---------LGVGAQIAGLIYFVLTRKNAPRYQLSSVLSAVVMVSAALILLNQQINWTSAFTWDGQMNGYRYVNWSIDVPMLLTQLLIVLKKIWLGFTLGGLAMIYTGYVGQPNLLIWGGISSVF-MVYICYLVGTTIFGTTG-GLMRNIFWLLIFSWTLYPIAYLVP------GMVLRQVLYTVADITSKVIY-GVML
